# Supplementary material for: Cangpu Oral Liquid as a Possible Alternative to Antibiotics for the Control of Undifferentiated Calf Diarrhea
Source: Front Vet Sci. 2022 Apr 29;9:879857. doi: 10.3389/fvets.2022.879857 (PMC9100688; doi:10.3389/fvets.2022.879857)
Supplement: Supplementary file 1 [file Table_1.XLSX]

## Sheet: Sheet1
ID	Group	Days	Status	Weight1/KG	Weight2/KG	ADG/G	Age	Hydration	Facelscore	Note
4	1	5	event	42.2	43.9	170	6	2	3
5	1	5	event	42.5	45	250	6	2	3
6	1	10	censored	42.8	44.1	130	4	1	4
10	1	4	event	40.8	42.3	150	3	2	4
11	1	2	event	43.4	45.6	220	4	1	3
12	1	10	censored	42.5	44.8	230	5	2	3
15	1	4	event	41.9	44.3	240	4	2	3
16	1	3	event	45.5	47.4	190	10	2	4
18	1	3	event	43.6	46.2	260	5	1	4
21	1	2	event	42.8	45.2	240	6	2	3
22	1	3	event	44.6	46.3	170	6	2	4
24	1	4	event	43.6	45.7	210	6	2	4
26	1	5	event	46.3	48.9	260	15	1	3
27	1	3	event	43.5	46	250	5	2	4
28	1	2	event	44.2	45.9	170	7	1	3
30	1	6	event	42.5	44.2	170	2	1	4
35	1	10	censored	45.2	47.9	270	5	1	3
38	1	4	event	41.9	44.3	240	4	2	3
41	1	6	censored	42.6			8	2	3	died
42	1	5	event	42.5	45.2	270	4	2	3
43	1	2	event	43.5	45.9	240	7	2	3
45	1	4	event	40.8	42.3	150	3	2	4
46	1	10	censored	42.8	44.1	130	6	1	4
47	1	4	event	39.8	41.5	170	2	1	4
49	1	10	censored	45.2	47.7	250	5	1	3
53	1	3	event	45.5	47.4	190	10	2	4
54	1	4	event	43.6	46.8	320	5	2	3
57	1	4	event	41.8	43.2	140	8	1	4
58	1	3	event	43.3	46.2	290	5	2	3
62	1	4	event	40.8	42.3	150	3	2	4
63	1	2	event	43.5	45.9	240	7	2	3
65	1	5	event	42.9	44.5	160	6	2	3
66	1	10	censored	45.2	47.9	270	5	1	3
69	1	3	event	45.5	47.4	190	10	2	4
70	1	10	censored	42.8	44.1	130	6	1	4
76	1	2	event	42.8	45.2	240	6	2	4
78	1	5	event	46.3	48.9	260	15	1	3
80	1	10	censored	42.5	44.8	230	5	2	3
81	1	2	event	43.5	45.9	240	7	2	3
82	1	4	event	43.6	45.7	210	6	2	4
83	1	4	event	41.8	43.2	140	8	1	3
85	1	4	event	39.8	41.5	170	2	1	4
87	1	5	event	42.2	43.9	170	6	2	3
91	1	10	censored	42.5	44.8	230	5	2	3
92	1	4	event	41.8	43.2	140	8	1	4
94	1	3	event	43.5	46.1	260	5	2	4
95	1	5	event	42.5	44.9	240	4	2	3
100	1	2	event	43.5	45.9	240	7	2	3
102	1	3	event	43.3	46.2	290	5	2	3
104	1	2	event	43.5	45.9	240	7	2	3
107	1	10	censored	42.8	44.1	130	6	1	4
110	1	2	event	44.2	45.9	170	7	1	3
113	1	2	event	42.8	45.2	240	6	2	4
114	1	4	event	43.6	45.7	210	6	2	4
115	1	2	event	43.4	45.6	220	4	1	3
117	1	3	event	43.6	46.2	260	5	1	4
118	1	5	event	42.9	44.5	160	6	2	3
122	1	3	event	43.6	46.2	260	5	1	4
123	1	5	event	42.9	44.5	160	6	2	3
125	1	5	event	46.3	48.9	260	15	1	3
126	1	3	event	44.6	46.3	170	6	2	4
127	1	4	event	41.9	44.3	240	4	2	3
129	1	5	event	44.2	45.9	170	7	1	3
130	1	3	event	44.6	46.3	170	6	2	4
132	1	4	event	41.8	43.2	140	8	1	4
135	1	3	censored	43.7			7	2	4	died
137	1	10	censored	42.5	44.8	230	5	2	3
138	1	6	event	42.5	44.2	170	2	1	4
139	1	3	event	43.3	46.2	290	5	2	3
140	1	10	censored	42.8	44.1	130	6	1	4
144	1	10	censored	42.5	44.8	230	5	2	3
147	1	4	event	40.8	42.3	150	3	2	4
149	1	2	event	43.4	45.6	220	4	1	3
151	1	6	event	42.5	44.2	170	2	1	4
153	1	3	event	43.5	46.2	270	5	2	4
156	1	3	event	43.3	46.2	290	5	2	3
158	1	4	event	43.6	45.7	210	6	2	4
162	1	5	event	42.2	43.9	170	6	2	3
165	1	7	censored	41.3			5	2	4	culled
166	1	3	event	44.6	46.3	170	6	2	4
168	1	5	event	42.9	44.5	160	6	2	3
172	1	5	event	46.3	48.9	260	15	1	3
175	1	4	event	40.8	42.3	150	3	2	4
176	1	2	event	44.2	45.9	170	7	1	3
179	1	10	censored	45.2	47.9	270	5	1	3
180	1	4	event	43.6	46.8	320	5	2	3
183	1	6	censored	45.2			5	1	3	died
184	1	2	event	44.2	45.9	170	7	1	3
185	1	4	event	39.8	41.5	170	2	1	4
187	1	3	event	45.5	47.4	190	10	2	4
188	1	5	censored	42.4			8	2	4	culled
190	1	4	event	41.9	44.3	240	4	2	3
191	1	4	event	41.8	43.2	140	8	1	4
195	1	4	event	41.9	44.3	240	4	2	3
199	1	3	event	44.6	46.3	170	6	2	4
200	1	5	event	42.2	43.9	170	6	2	3
203	1	4	event	39.8	41.5	170	2	1	4
205	1	5	event	42.5	44.8	230	4	2	3
206	1	3	event	45.5	47.4	190	10	2	4
207	1	5	event	42.8	45.2	240	6	2	4
210	1	4	event	43.6	45.7	210	6	2	3
212	1	6	event	42.5	44.2	170	2	1	4
213	1	5	censored	43.1			6	2	4	died
214	1	4	event	43.6	46.8	320	5	2	3
218	1	5	event	42.5	45	250	4	2	3
219	1	5	event	42.8	45.2	240	6	2	4
220	1	6	event	43.4	45.6	220	5	2	4
222	1	5	event	43.4	46	260	4	1	3
224	1	3	event	43.6	46.2	260	5	1	4
225	1	5	event	42.9	44.5	160	6	2	3
228	1	4	event	43.6	46.8	320	5	2	3
230	1	4	event	39.8	41.5	170	2	1	4
232	1	5	event	42.2	43.9	170	6	2	3
233	1	6	event	42.5	44.2	170	2	1	4
234	1	7	event	43.6	46.2	260	5	1	4
235	1	4	event	43.6	46.8	320	5	2	3
236	1	6	event	43.4	45.6	220	4	1	3
238	1	5	event	46.3	48.9	260	15	2	4
241	1	5	event	43.5	46	250	5	1	3
245	1	3	event	43.3	46.2	290	5	2	3
249	1	4	event	43.1	45.3	220	6	1	3
251	1	10	censored	43.2	44.7	150	8	2	4
252	1	10	censored	42.8	44.1	130	5	1	3
1	2	5	event	41.6	43.2	160	4	2	3
2	2	5	event	43.1	44.5	140	5	2	3
3	2	10	censored	42.6	44.1	150	5	1	4
7	2	6	event	44.3	45.9	160	8	1	3
8	2	6	Censored	43.6			8	2	4	died
9	2	10	censored	43.5	45.2	170	6	2	3
13	2	6	event	42.2	43.8	160	3	1	3
17	2	8	event	46.2	47.9	170	10	2	4
19	2	5	censored	45.4			9	2	3	died
20	2	6	event	43.8	45.4	160	7	1	4
23	2	8	event	43.3	44.8	150	5	1	3
25	2	6	event	42.2	43.8	160	3	1	3
29	2	10	censored	45.2	46.5	130	8	2	4
31	2	10	censored	42.8	44	120	5	1	3
32	2	8	event	43.1	44.7	160	6	2	4
33	2	8	event	45.8	47.6	180	7	1	3
34	2	10	censored	43.5	45.2	170	6	2	3
36	2	10	censored	42.5	44.4	190	4	1	3
37	2	6	event	44.9	46.3	140	8	2	4
39	2	5	event	39.8	41.2	140	2	2	3
40	2	5	event	42.1	43.9	180	3	2	4
44	2	10	censored	46.5	48.6	210	12	2	3
48	2	10	censored	45.2	46.5	130	8	2	4
50	2	10	censored	43.9	45.7	180	7	2	3
51	2	5	event	42.1	43.9	180	3	2	4
52	2	6	event	44.3	45.9	160	8	1	3
55	2	8	event	43.1	45.2	210	6	2	4
56	2	7	censored	45.6			9	2	3	died
59	2	6	event	44.9	46.3	140	8	2	4
60	2	6	event	43.8	45.8	200	5	2	4
61	2	10	censored	42.5	44.4	190	4	1	3
64	2	8	Censored	43.2			7	2	4	died
67	2	8	event	44.2	45.9	170	6	1	4
68	2	10	censored	45.2	46.5	130	8	2	4
71	2	6	event	42.2	43.8	160	3	1	3
72	2	10	censored	46.5	48.8	230	12	2	3
73	2	5	event	43.1	44.5	140	5	2	3
74	2	8	event	44.2	45.9	170	6	1	4
75	2	3	Censored	43.7			8	2	4	died
77	2	6	event	44.3	45.9	160	8	1	3
79	2	8	event	43.3	44.8	150	5	1	3
84	2	7	Censored	43.6			8	2	4	culled
86	2	10	censored	42.8	44.2	140	5	2	3
88	2	8	event	43.3	44.8	150	5	1	3
89	2	8	event	44.2	45.9	170	6	1	4
90	2	6	event	43.8	45.4	160	7	1	4
93	2	10	censored	45.2	46.5	130	8	2	3
96	2	6	event	43.8	45.4	160	7	1	4
97	2	8	event	39.8	41.2	140	2	2	3
98	2	10	censored	43.9	45.7	180	7	2	3
99	2	10	censord	45.2	47.1	190	9	2	3
101	2	6	event	45.8	47.6	180	7	1	3
103	2	6	event	43.8	45.4	160	7	1	4
105	2	6	event	43.8	45.8	200	5	2	4
106	2	10	censored	46.5	48.9	240	12	2	3
108	2	10	censored	42.6	44.1	150	5	1	4
109	2	7	event	44.2	46.1	190	5	1	3
111	2	10	censored	43.5	45.2	170	6	2	3
112	2	10	censored	43.9	45.7	180	7	2	3
116	2	5	censored	45.3			9	2	3	culled
119	2	6	event	44.9	46.3	140	8	2	4
120	2	7	event	39.8	41.2	140	2	2	3
121	2	10	censored	43.5	45.2	170	6	2	3
124	2	9	event	41.6	43.2	160	4	2	3
128	2	8	event	43.1	44.9	180	6	2	4
131	2	5	event	42.1	43.8	170	3	2	4
134	2	10	censored	43.9	45.7	180	7	2	3
136	2	6	event	44.9	46.3	140	8	2	4
141	2	8	event	43.3	44.8	150	5	1	3
142	2	10	censored	46.5	47.8	130	12	2	3
143	2	5	event	41.6	43.2	160	4	2	3
145	2	6	event	43.8	45.8	200	5	2	4
146	2	3	censored	45.2			9	2	4	culled
148	2	10	censored	42.6	44.1	150	5	1	4
150	2	8	event	44.2	45.9	170	6	1	4
152	2	8	event	43.1	44.9	180	6	2	4
154	2	5	event	39.8	41.2	140	2	2	3
155	2	5	event	43.1	44.5	140	5	2	3
159	2	10	censored	42.5	44.3	180	4	1	3
161	2	8	event	44.9	46.3	140	8	2	4
163	2	5	event	39.8	41.2	140	2	2	3
164	2	8	event	46.2	47.8	160	10	2	4
167	2	10	censored	42.8	44.1	130	5	2	3
169	2	8	Censored	43.5			7	1	4	culled
170	2	8	event	46.2	47.9	170	10	2	4
171	2	10	censored	42.8	44.1	130	5	1	3
173	2	5	event	43.1	44.5	140	5	2	3
174	2	7	event	44.2	46	180	5	1	3
177	2	8	event	45.8	47.6	180	7	2	3
178	2	10	censored	42.6	44.1	150	5	1	4
181	2	5	event	43.1	44.5	140	5	2	3
182	2	10	censored	42.5	44.4	190	4	1	3
186	2	8	event	43.3	44.8	150	5	1	3
189	2	5	event	41.6	43.2	160	4	2	3
193	2	7	event	44.2	46.1	190	5	1	3
196	2	10	censored	43.5	45.2	170	6	2	3
197	2	8	event	42.2	43.8	160	7	1	3
198	2	5	event	42.1	43.9	180	3	2	4
201	2	8	event	43.1	45.1	200	6	2	4
202	2	10	censored	42.8	44.2	140	5	1	3
204	2	5	event	43.8	45.4	160	7	1	4
208	2	5	event	43.8	45.6	180	5	2	3
209	2	8	event	44.2	45.7	150	6	1	4
211	2	8	event	46.2	47.9	170	10	2	4
215	2	8	event	45.8	47.6	180	7	1	3
216	2	7	event	44.2	46.1	190	5	1	3
217	2	10	censored	43.9	45.7	180	7	2	3
221	2	10	censored	42.6	44.1	150	5	1	4
223	2	10	censored	46.5	48.5	200	12	2	3
226	2	10	censored	45.2	46.5	130	8	2	4
227	2	6	event	43.8	45.7	190	5	2	4
229	2	6	event	44.3	45.9	160	8	1	3
231	2	8	event	45.8	47.6	180	7	1	3
237	2	6	event	42.2	43.8	160	3	1	3
239	2	5	event	42.1	43.9	180	7	2	4
240	2	5	event	41.6	43.2	160	4	2	3
242	2	8	event	46.2	47.9	170	10	2	4
243	2	6	event	44.3	45.9	160	8	1	3
244	2	7	event	44.2	46.1	190	5	1	3
246	2	10	censored	42.5	44.4	190	4	1	3
247	2	8	event	44.2	45.9	170	6	1	4
248	2	10	censored	45.2	46.5	130	8	2	4
250	2	8	event	42.2	43.8	160	3	1	3
